# Supplementary material for: Fullerene Derivative with Flexible Alkyl Chain for Efficient Tin-Based Perovskite Solar Cells
Source: Nanomaterials (Basel). 2022 Feb 3;12(3):532. doi: 10.3390/nano12030532 (PMC8839661; doi:10.3390/nano12030532)
Supplement: Supplementary file 1 [file nanomaterials-12-00532-s001.zip]

Archive with 1 entries (1 files):
- nanomaterials-1573494-supplementary.pdf
